# Supplementary material for: COVID-19 in Space: Possible Health Risks and Preparedness Guidelines
Source: Pathogens. 2026 May 6;15(5):498. doi: 10.3390/pathogens15050498 (PMC13209358; doi:10.3390/pathogens15050498)
Supplement: Supplementary file 1 [file pathogens-15-00498-s001.zip]

Archive with 1 entries (1 files):
- pathogens-4230190-supplementary-updated.pdf
